# Supplementary material for: Flash Communication: Strained and Bimetallic Structures of Rhodium and Iridium Germyl Complexes with Phosphinoamido Ligands
Source: Organometallics. 2025 Nov 25;44(23):2729–32. doi: 10.1021/acs.organomet.5c00403 (PMC12690572; doi:10.1021/acs.organomet.5c00403)
Supplement: Supplementary file 2 [file om5c00403_si_002.xyz]

83
PNGeRhClCp; E = -5285.75008424 u.a.
Rh       1.836336000     -0.376816000     -0.001992000
Ge       0.288548000     -0.247878000     -1.805031000
Cl      -0.160642000     -1.782435000     -3.276408000
Cl       1.237819000     -2.674691000      0.183313000
P       -0.230198000      0.218047000      0.765528000
Cl       0.262868000      1.531015000     -3.138901000
C       -0.976348000     -0.621433000      2.176188000
C       -0.203669000     -1.468821000      2.963825000
C       -0.755504000     -2.069321000      4.086471000
C       -2.081018000     -1.830612000      4.421962000
C       -2.856501000     -0.984944000      3.638000000
C       -2.307800000     -0.375486000      2.521471000
N       -1.166524000     -0.058492000     -0.612366000
C       -2.580446000     -0.230667000     -0.658782000
C       -3.129697000     -1.514947000     -0.467688000
C       -4.513949000     -1.640854000     -0.398620000
C       -5.347716000     -0.545884000     -0.535871000
C       -4.798889000      0.699541000     -0.783561000
C       -3.420783000      0.878754000     -0.858540000
C       -2.885917000      2.249524000     -1.191737000
C       -3.296763000      2.660542000     -2.604114000
C       -3.312891000      3.295905000     -0.168006000
C       -2.289787000     -2.767241000     -0.390853000
C       -2.590609000     -3.677402000     -1.582350000
C       -2.483887000     -3.540317000      0.909579000
C       -0.334326000      1.963121000      1.264605000
C       -0.611346000      2.357972000      2.572382000
C       -0.590643000      3.702600000      2.918494000
C       -0.293292000      4.664924000      1.965005000
C       -0.005644000      4.277547000      0.661544000
C       -0.017006000      2.937159000      0.318112000
C        3.997139000     -0.909362000     -0.054842000
C        3.649522000     -0.455569000      1.274872000
C        3.221107000      0.894238000      1.173187000
C        2.878428000      1.796224000      2.301202000
C        3.248906000      1.268192000     -0.216976000
C        3.764262000      0.147719000     -0.964456000
C        4.055440000      0.150565000     -2.422021000
C        3.079430000      2.637616000     -0.765873000
C        3.805986000     -1.260457000      2.512626000
C        4.547857000     -2.247602000     -0.377116000
H        0.230220000      5.021907000     -0.089937000
H       -0.283685000      5.714408000      2.235048000
H       -0.810217000      3.995969000      3.938400000
H       -0.840679000      1.617711000      3.326683000
H        0.224813000      2.642573000     -0.695087000
H       -1.241842000     -2.479616000     -0.443201000
H       -1.801272000      2.183362000     -1.179417000
H       -2.527172000     -3.136916000     -2.526473000
H       -1.873371000     -4.501196000     -1.615163000
H       -3.593630000     -4.107237000     -1.505366000
H       -1.828008000     -4.414040000      0.920607000
H       -2.245897000     -2.934903000      1.781322000
H       -3.513196000     -3.894787000      1.014825000
H       -4.399638000      3.412367000     -0.148319000
H       -2.985290000      3.027146000      0.837813000
H       -2.880666000      4.268831000     -0.411831000
H       -2.986812000      1.913423000     -3.336630000
H       -4.380274000      2.783443000     -2.684589000
H       -2.830131000      3.611584000     -2.874138000
H        2.188018000      2.579290000      1.993736000
H        2.424656000      1.252760000      3.129653000
H        3.786532000      2.280055000      2.675620000
H        4.862435000     -1.343992000      2.788365000
H        3.278477000     -0.807870000      3.351769000
H        3.421266000     -2.272004000      2.370671000
H        5.623962000     -2.266055000     -0.174384000
H        4.074147000     -3.022661000      0.224405000
H        4.396285000     -2.499437000     -1.425957000
H        5.081824000      0.488766000     -2.600630000
H        3.952046000     -0.844696000     -2.853012000
H        3.386328000      0.822694000     -2.958633000
H        2.542037000      2.629018000     -1.714340000
H        2.544347000      3.283695000     -0.074114000
H        4.063573000      3.083975000     -0.944852000
H       -2.914590000      0.289993000      1.921579000
H       -3.893266000     -0.801369000      3.893411000
H       -2.514044000     -2.308414000      5.293169000
H       -0.151380000     -2.734212000      4.692373000
H        0.818493000     -1.673375000      2.675399000
H       -4.943005000     -2.623068000     -0.238458000
H       -6.423376000     -0.666201000     -0.471508000
H       -5.450670000      1.553175000     -0.929303000
83
PNGeIrClCp; E = -5279.56425850 u.a.
Ge      10.688900000      4.802400000      0.771000000
Cl      11.412700000      5.786900000      2.565800000
Cl       8.419800000      7.096700000      0.841300000
P        8.349000000      3.913800000     -0.149400000
Cl      12.477300000      3.581700000      0.307200000
C        6.628200000      3.991200000      0.298500000
C        5.874900000      5.131300000     -0.193500000
C        4.507800000      5.152900000      0.035000000
C        3.818400000      4.112700000      0.727200000
C        4.608300000      2.989200000      1.195800000
C        5.975900000      2.942600000      0.977400000
N        9.337000000      3.583400000      1.195800000
C        9.004800000      2.719600000      2.345000000
C        8.311800000      3.288800000      3.454100000
C        7.934600000      2.453300000      4.514900000
C        8.258600000      1.111800000      4.504800000
C        8.985000000      0.589200000      3.455800000
C        9.387000000      1.384800000      2.363300000
C       10.208100000      0.707400000      1.259200000
C       11.527481280      0.178574610      1.851801680
C        9.404275900     -0.465635950      0.668054110
C        8.033700000      4.768400000      3.627600000
C        8.822791050      5.300526080      4.838292830
C        6.526941170      4.983468320      3.862170740
C        8.375700000      2.481600000     -1.300900000
C        7.206000000      1.870800000     -1.751200000
C        7.316400000      0.803900000     -2.658500000
C        8.525900000      0.366200000     -3.112200000
C        9.750500000      1.005300000     -2.678600000
C        9.628700000      2.047200000     -1.769600000
C       10.034200000      7.659500000     -2.014800000
C        8.685700000      7.285000000     -2.468400000
C        8.791200000      6.000100000     -3.062200000
C        7.683100000      5.249500000     -3.716000000
C       10.172400000      5.577300000     -2.943700000
C       10.907200000      6.627600000     -2.316600000
C       12.421200000      6.624200000     -2.106500000
C       10.783600000      4.352400000     -3.650900000
C        7.492700000      8.153800000     -2.366700000
C       10.348300000      8.991000000     -1.367600000
H       10.705783690      0.688922070     -3.042245530
H        8.570089120     -0.456766840     -3.794602300
H        6.426147060      0.320852510     -3.003485250
H        6.247622580      2.206473310     -1.413952090
H       10.513317910      2.533837850     -1.415291140
H        8.335986730      5.293917400      2.745923080
H       10.422751180      1.417255370      0.487882800
H        9.755792960      5.705411980      4.505915270
H        8.255298850      6.065660510      5.325552430
H        9.005545910      4.500229730      5.524606480
H        6.358513690      5.982736360      4.205675560
H        5.997432730      4.827394670      2.945567320
H        6.177973210      4.289704510      4.598250320
H        9.963305220     -1.371536380      0.776362160
H        8.472912470     -0.557082560      1.186802300
H        9.218108840     -0.283320390     -0.369733380
H       12.283635100      0.930799760      1.766427680
H       11.382469430     -0.065919420      2.883351120
H       11.833052270     -0.696587120      1.317368990
H        8.001603560      4.248393710     -3.919080450
H        6.833934150      5.228554670     -3.065324470
H        7.417768850      5.732365020     -4.633246290
H        7.721660750      9.121688970     -2.761247730
H        6.688472760      7.722135710     -2.925076650
H        7.205066750      8.245980420     -1.340215770
H       11.276952230      9.362223490     -1.747992110
H        9.567695920      9.688377920     -1.589458760
H       10.422324080      8.863784060     -0.307771460
H       12.894582880      7.141745470     -2.914556510
H       12.654377830      7.113741410     -1.184069890
H       12.774480350      5.614733030     -2.073797900
H       11.727056950      4.116783050     -3.204499230
H       10.123105260      3.516530330     -3.551057090
H       10.925081100      4.573263880     -4.688253480
H        6.541023810      2.103936840      1.326941390
H        4.128759200      2.186783110      1.716441680
H        2.762481030      4.159255900      0.893836340
H        3.943474080      5.988012530     -0.324198170
H        6.359830940      5.929360460     -0.715842310
H        7.389743320      2.860040010      5.341092330
H        7.946824280      0.478760760      5.309136510
H        9.250586700     -0.447200630      3.471209040
Ir       9.403100000      5.828200000     -0.928200000
99
PNGeRhClCOD; E = -5630.52359169  u.a.
Ge       0.431319000     -1.174018000     -1.005194000
Rh       0.630228000      1.790985000      0.391832000
Rh       2.483819000     -0.781404000      0.194668000
P       -1.427430000      0.772043000      0.241058000
C       -3.608599000      0.228884000      1.915425000
Cl       1.355474000      0.208777000      2.060419000
Cl       0.335703000     -0.411348000     -3.129019000
N       -1.289729000     -0.820813000     -0.273860000
C       -2.621313000      1.652144000     -0.828859000
C       -3.590540000      2.503956000     -0.294461000
C       -4.407187000      3.256289000     -1.126380000
C       -4.261611000      3.181102000     -2.504320000
C       -3.290677000      2.350425000     -3.045265000
C       -2.477364000      1.596527000     -2.214927000
C       -2.327229000      0.778438000      1.820453000
C       -4.311989000      0.303072000      3.106153000
C       -3.751114000      0.932315000      4.211018000
C       -2.481780000      1.484333000      4.122200000
C       -1.773524000      1.407244000      2.931312000
C        2.039821000      3.227667000      1.347279000
C        2.705344000      2.697033000      0.268033000
C       -0.106464000      3.597531000     -0.453076000
C       -2.232516000     -1.858409000      0.030428000
C       -2.136526000     -2.535358000      1.263211000
C       -1.054706000     -2.221908000      2.265694000
C        0.103730000     -3.212456000      2.159848000
C       -3.054022000     -3.539755000      1.548229000
C       -4.039536000     -3.894046000      0.642960000
C       -4.111000000     -3.239568000     -0.571529000
C       -3.218716000     -2.220709000     -0.898797000
C       -3.336241000     -1.579360000     -2.256821000
C       -4.677147000     -0.862040000     -2.413896000
C       -3.122571000     -2.599044000     -3.384697000
C        3.649251000     -0.717988000     -1.548068000
C        4.905881000      0.070790000     -1.308345000
C        5.515299000     -0.145535000      0.082963000
C        4.465628000     -0.372309000      1.140275000
C        3.455303000     -2.064670000     -1.206227000
C        4.504136000     -2.943733000     -0.559949000
Cl       0.120733000     -3.323898000     -1.506196000
C        0.472635000      2.794370000     -1.449111000
C        0.521152000      4.845580000      0.133058000
C        2.900133000      3.384586000     -1.053287000
C        1.340680000      4.555419000      1.392447000
C        4.394807000     -2.941716000      0.965681000
C       -1.560471000     -2.149645000      3.703275000
C        3.985748000     -1.610892000      1.528150000
C        1.832527000      2.959695000     -2.061366000
H        2.202740000      2.751780000      2.309180000
H        3.303368000      1.808134000      0.438819000
H       -1.188962000      3.581031000     -0.403146000
H       -0.655134000     -1.243343000      2.019681000
H        0.872909000     -2.968874000      2.897201000
H       -0.238050000     -4.234686000      2.346836000
H        0.565374000     -3.195449000      1.172196000
H       -2.544535000     -0.839544000     -2.330634000
H       -4.864723000     -0.172294000     -1.589680000
H       -5.502033000     -1.578413000     -2.447300000
H       -4.699531000     -0.286709000     -3.342837000
H       -2.387064000     -3.353982000     -3.107342000
H       -4.054257000     -3.110145000     -3.642745000
H       -2.757034000     -2.099595000     -4.284748000
H        3.023085000     -0.324052000     -2.344694000
H        5.643587000     -0.157273000     -2.089408000
H        4.659429000      1.127720000     -1.428522000
H        6.211070000     -0.985571000      0.069076000
H        6.105442000      0.732998000      0.352677000
H        4.271671000      0.454074000      1.816363000
H        2.704657000     -2.606670000     -1.770096000
H        4.379441000     -3.965780000     -0.922545000
H        5.499261000     -2.627535000     -0.879066000
H       -0.208205000      2.238035000     -2.080570000
H       -0.273017000      5.552436000      0.381709000
H        1.134137000      5.337073000     -0.623964000
H        3.888309000      3.132162000     -1.444428000
H        2.896482000      4.465502000     -0.915720000
H        0.672042000      4.545788000      2.256291000
H        2.065728000      5.358926000      1.577767000
H        3.638883000     -3.670056000      1.267075000
H        5.337745000     -3.269085000      1.424114000
H       -2.420662000     -1.486524000      3.794604000
H       -1.847143000     -3.132343000      4.087222000
H       -0.770084000     -1.766162000      4.352881000
H        3.471133000     -1.656826000      2.483980000
H        2.107055000      1.994306000     -2.493525000
H        1.784889000      3.667904000     -2.899449000
H       -2.989306000     -4.059322000      2.496417000
H       -4.743223000     -4.683745000      0.881792000
H       -4.867321000     -3.526653000     -1.293495000
H       -3.710192000      2.585910000      0.777208000
H       -5.160081000      3.904169000     -0.692342000
H       -4.901972000      3.767394000     -3.153128000
H       -3.166366000      2.281149000     -4.119656000
H       -1.729164000      0.949352000     -2.652075000
H       -4.062369000     -0.247039000      1.056488000
H       -5.302116000     -0.132484000      3.170398000
H       -4.304654000      0.989295000      5.141219000
H       -2.039471000      1.976875000      4.980253000
H       -0.784387000      1.841051000      2.853792000
99
PNGeIrClCOD; E = -5618.14649738  u.a.
Ge       0.242556000     -1.287158000     -1.025760000
P       -1.604092000      0.685561000      0.199215000
C       -3.785448000      0.148715000      1.869339000
Cl       1.225533000      0.244785000      2.050024000
Cl       0.123763000     -0.595286000     -3.162796000
N       -1.460532000     -0.918743000     -0.277155000
C       -2.804808000      1.521333000     -0.895681000
C       -3.789423000      2.369995000     -0.386271000
C       -4.615822000      3.085835000     -1.240606000
C       -4.463691000      2.976190000     -2.615522000
C       -3.475708000      2.149377000     -3.131271000
C       -2.652993000      1.431325000     -2.278789000
C       -2.513190000      0.718901000      1.773635000
C       -4.505809000      0.243907000      3.048734000
C       -3.971281000      0.915628000      4.141755000
C       -2.711506000      1.489320000      4.051944000
C       -1.986546000      1.391577000      2.872183000
C        1.724059000      3.276659000      1.266626000
C        2.463361000      2.718435000      0.230777000
C       -0.330017000      3.495496000     -0.607086000
C       -2.385235000     -1.956974000      0.068033000
C       -2.262667000     -2.591201000      1.320742000
C       -1.170161000     -2.234935000      2.299686000
C       -0.010795000     -3.226835000      2.230899000
C       -3.169215000     -3.591293000      1.652627000
C       -4.172442000     -3.972669000      0.778263000
C       -4.266967000     -3.360203000     -0.457426000
C       -3.379338000     -2.356492000     -0.837013000
C       -3.509663000     -1.757134000     -2.214485000
C       -4.848259000     -1.044085000     -2.383545000
C       -3.302732000     -2.806470000     -3.304390000
C        3.454475000     -0.734942000     -1.587602000
C        4.727693000      0.041122000     -1.384710000
C        5.326625000     -0.132189000      0.017374000
C        4.264202000     -0.349198000      1.067842000
C        3.267501000     -2.093015000     -1.222289000
C        4.346923000     -2.951833000     -0.593265000
Cl      -0.028440000     -3.452514000     -1.439443000
C        0.321710000      2.672592000     -1.561932000
C        0.228896000      4.801173000     -0.074404000
C        2.702340000      3.376511000     -1.102919000
C        1.019786000      4.602666000      1.219442000
C        4.268292000     -2.929610000      0.933949000
C       -1.669763000     -2.108986000      3.733929000
C        3.796083000     -1.607124000      1.471794000
C        1.685531000      2.909858000     -2.145573000
H        1.910089000      2.888917000      2.264452000
H        3.137393000      1.909210000      0.488784000
H       -1.412659000      3.462420000     -0.623415000
H       -0.776313000     -1.264486000      2.011513000
H        0.761982000     -2.949369000      2.952204000
H       -0.349004000     -4.240035000      2.466073000
H        0.445443000     -3.252782000      1.241307000
H       -2.714731000     -1.024016000     -2.320452000
H       -4.980812000     -0.261794000     -1.633930000
H       -5.682255000     -1.745056000     -2.290755000
H       -4.914147000     -0.576975000     -3.368568000
H       -2.343442000     -3.310391000     -3.182487000
H       -4.089926000     -3.564868000     -3.286873000
H       -3.314758000     -2.334620000     -4.290313000
H        2.844170000     -0.368229000     -2.409785000
H        5.460513000     -0.232669000     -2.154758000
H        4.497964000      1.096117000     -1.546648000
H        6.034353000     -0.962667000      0.031430000
H        5.901150000      0.760429000      0.273295000
H        4.116521000      0.464173000      1.771509000
H        2.546306000     -2.654453000     -1.805796000
H        4.229700000     -3.978906000     -0.943097000
H        5.329427000     -2.623130000     -0.938102000
H       -0.318183000      2.092766000     -2.216665000
H       -0.600362000      5.485272000      0.115379000
H        0.844082000      5.277710000     -0.839287000
H        3.709602000      3.130549000     -1.444288000
H        2.677213000      4.461070000     -0.993375000
H        0.333181000      4.642011000      2.068147000
H        1.740248000      5.417582000      1.367174000
H        3.558208000     -3.690186000      1.265442000
H        5.236435000     -3.191588000      1.380610000
H       -2.550469000     -1.470800000      3.797159000
H       -1.923500000     -3.081463000      4.164356000
H       -0.888020000     -1.670817000      4.359085000
H        3.342277000     -1.660240000      2.458730000
H        2.017486000      1.961386000     -2.574399000
H        1.623930000      3.621977000     -2.978656000
H       -3.085483000     -4.080310000      2.615649000
H       -4.871002000     -4.754007000      1.055982000
H       -5.037903000     -3.671478000     -1.152899000
H       -3.912729000      2.478667000      0.682641000
H       -5.380942000      3.732346000     -0.826622000
H       -5.111222000      3.534061000     -3.281928000
H       -3.344562000      2.056437000     -4.202999000
H       -1.889278000      0.788776000     -2.695493000
H       -4.219684000     -0.360127000      1.019357000
H       -5.488218000     -0.208491000      3.113211000
H       -4.537865000      0.989323000      5.062790000
H       -2.289954000      2.015862000      4.900096000
H       -1.007938000      1.847655000      2.791681000
Ir       2.300852000     -0.794506000      0.160217000
Ir       0.449050000      1.753841000      0.324180000
